# Supplementary material for: Whole-Genome Analysis of blaNDM-Bearing Proteus mirabilis Isolates and mcr-1-Positive Escherichia coli Isolates Carrying blaNDM from the Same Fresh Vegetables in China
Source: Foods. 2023 Jan 20;12(3):492. doi: 10.3390/foods12030492 (PMC9913981; doi:10.3390/foods12030492)
Supplement: Supplementary file 1 [file foods-12-00492-s001.zip]

Archive with 1 entries (1 files):
- foods-2097835-supplementary.pdf
